# Supplementary material for: Skin Microbiota, Circulating Metabolic Biomarker, Epilepsy: A Mendelian Randomization Analysis
Source: Curr Issues Mol Biol. 2024 Dec 11;46(12):13937–50. doi: 10.3390/cimb46120833 (PMC11726749; doi:10.3390/cimb46120833)
Supplement: Supplementary file 1 [file cimb-46-00833-s001.zip]

Archive with 1 entries (1 files):
- Table S1--S3.xlsx
