# Supplementary material for: Skin Microbiota, Circulating Metabolic Biomarker, Epilepsy: A Mendelian Randomization Analysis
Source: Curr Issues Mol Biol. 2024 Dec 11;46(12):13937–50. doi: 10.3390/cimb46120833 (PMC11726749; doi:10.3390/cimb46120833)
Supplement: Supplementary file 1 [file cimb-46-00833-s001.zip › Table S1--S3.xlsx]

## Sheet: Table S1
	Accession ID	Reported Trait	Sample Ancestry
	GCST90133164	Univariate microbial feature (genus: chryseobacterium) at the antecubital fossa (moist skin)	597 European
	GCST90133165	Univariate microbial feature (genus: acinetobacter) at the antecubital fossa (moist skin)	597 European
	GCST90133166	Univariate microbial feature (genus: paracoccus) at the antecubital fossa (moist skin)	597 European
	GCST90133167	Univariate microbial feature (genus: rothia) at the antecubital fossa (moist skin)	597 European
	GCST90133168	Univariate microbial feature (asv: asv005) at the antecubital fossa (moist skin)	597 European
	GCST90133169	Univariate microbial feature (asv: asv013) at the antecubital fossa (moist skin)	597 European
	GCST90133170	Univariate microbial feature (asv: asv019) at the antecubital fossa (moist skin)	597 European
	GCST90133171	Univariate microbial feature (asv: asv037) at the antecubital fossa (moist skin)	597 European
	GCST90133172	Univariate microbial feature (asv: asv002) at the antecubital fossa (moist skin)	597 European
	GCST90133173	Univariate microbial feature (asv: asv003) at the antecubital fossa (moist skin)	597 European
	GCST90133174	Univariate microbial feature (class: alphaproteobacteria) at the dorsal forearm (dry skin)	597 European
	GCST90133175	Univariate microbial feature (asv: asv004) at the antecubital fossa (moist skin)	597 European
	GCST90133176	Univariate microbial feature (asv: asv006) at the antecubital fossa (moist skin)	597 European
	GCST90133177	Univariate microbial feature (asv: asv008) at the antecubital fossa (moist skin)	597 European
	GCST90133178	Univariate microbial feature (asv: asv010) at the antecubital fossa (moist skin)	597 European
	GCST90133179	Univariate microbial feature (asv: asv011) at the antecubital fossa (moist skin)	597 European
	GCST90133180	Univariate microbial feature (asv: asv012) at the antecubital fossa (moist skin)	597 European
	GCST90133181	Univariate microbial feature (asv: asv015) at the antecubital fossa (moist skin)	597 European
	GCST90133182	Univariate microbial feature (asv: asv016) at the antecubital fossa (moist skin)	597 European
	GCST90133183	Univariate microbial feature (asv: asv021) at the antecubital fossa (moist skin)	597 European
	GCST90133184	Univariate microbial feature (asv: asv022) at the antecubital fossa (moist skin)	597 European
	GCST90133185	Univariate microbial feature (order: bacteroidales) at the dorsal forearm (dry skin)	597 European
	GCST90133186	Univariate microbial feature (asv: asv026) at the antecubital fossa (moist skin)	597 European
	GCST90133187	Univariate microbial feature (asv: asv039) at the antecubital fossa (moist skin)	597 European
	GCST90133188	Univariate microbial feature (asv: asv042) at the antecubital fossa (moist skin)	597 European
	GCST90133289	Univariate microbial feature (family: flavobacteriaceae) at the antecubital fossa (moist skin)	597 European
	GCST90133290	Univariate microbial feature (class: alphaproteobacteria) at the antecubital fossa (moist skin)	597 European
	GCST90133291	Univariate microbial feature (genus: bacteroides) at the antecubital fossa (moist skin)	597 European
	GCST90133292	Univariate microbial feature (asv: asv070) at the antecubital fossa (moist skin)	597 European
	GCST90133293	Univariate microbial feature (genus: staphylococcus) at the antecubital fossa (moist skin)	597 European
	GCST90133294	Univariate microbial feature (order: burkholderiales) at the antecubital fossa (moist skin)	597 European
	GCST90133295	Univariate microbial feature (order: pseudomonadales) at the antecubital fossa (moist skin)	597 European
	GCST90133296	Univariate microbial feature (family: neisseriaceae) at the antecubital fossa (moist skin)	597 European
	GCST90133297	Univariate microbial feature (order: lactobacillales) at the antecubital fossa (moist skin)	597 European
	GCST90133298	Univariate microbial feature (family: rhodobacteraceae) at the antecubital fossa (moist skin)	597 European
	GCST90133299	Univariate microbial feature (class: gammaproteobacteria) at the dorsal forearm (dry skin)	597 European
	GCST90133300	Univariate microbial feature (asv: asv001) at the antecubital fossa (moist skin)	597 European
	GCST90133301	Univariate microbial feature (genus: corynebacterium) at the antecubital fossa (moist skin)	597 European
	GCST90133302	Univariate microbial feature (family: clostridiales) at the incertae (moist skin)	597 European
	GCST90133303	Univariate microbial feature (asv: asv009) at the antecubital fossa (moist skin)	597 European
	GCST90133304	Univariate microbial feature (family: moraxellaceae) at the antecubital fossa (moist skin)	597 European
	GCST90133305	Univariate microbial feature (family: micrococcaceae) at the antecubital fossa (moist skin)	597 European
	GCST90133306	Univariate microbial feature (family: streptococcaceae) at the antecubital fossa (moist skin)	597 European
	GCST90133307	Univariate microbial feature (genus: enhydrobacter) at the antecubital fossa (moist skin)	597 European
	GCST90133308	Univariate microbial feature (genus: micrococcus) at the antecubital fossa (moist skin)	597 European
	GCST90133309	Univariate microbial feature (genus: streptococcus) at the antecubital fossa (moist skin)	597 European
	GCST90133310	Univariate microbial feature (family: flavobacteriaceae) at the dorsal forearm (dry skin)	597 European
	GCST90133311	Multivariate microbial feature (beta-diversity) at the antecubital fossa (moist skin)	597 European
	GCST90133312	Multivariate microbial feature (beta-diversity) at the dorsal forearm (dry skin)	597 European
	GCST90133313	Multivariate microbial feature (beta-diversity) at the forehead (sebaceous skin)	597 European
	GCST90133214	Univariate microbial feature (asv: asv093) at the forehead (sebaceous skin)	597 European
	GCST90133215	Univariate microbial feature (asv: asv122) at the forehead (sebaceous skin)	597 European
	GCST90133216	Univariate microbial feature (family: moraxellaceae) at the dorsal forearm (dry skin)	597 European
	GCST90133217	Univariate microbial feature (family: neisseriaceae) at the dorsal forearm (dry skin)	597 European
	GCST90133218	Univariate microbial feature (order: lactobacillales) at the dorsal forearm (dry skin)	597 European
	GCST90133219	Univariate microbial feature (genus: haemophilus) at the dorsal forearm (dry skin)	597 European
	GCST90133220	Univariate microbial feature (family: rhodobacteraceae) at the dorsal forearm (dry skin)	597 European
	GCST90133221	Univariate microbial feature (asv: asv001) at the dorsal forearm (dry skin)	597 European
	GCST90133222	Univariate microbial feature (order: actinomycetales) at the dorsal forearm (dry skin)	597 European
	GCST90133223	Univariate microbial feature (genus: staphylococcus) at the dorsal forearm (dry skin)	597 European
	GCST90133224	Univariate microbial feature (genus: corynebacterium) at the dorsal forearm (dry skin)	597 European
	GCST90133225	Univariate microbial feature (family: clostridiales) at the incertae (dry skin)	597 European
	GCST90133226	Univariate microbial feature (asv: asv009) at the dorsal forearm (dry skin)	597 European
	GCST90133227	Univariate microbial feature (family: micrococcaceae) at the dorsal forearm (dry skin)	597 European
	GCST90133228	Univariate microbial feature (family: streptococcaceae) at the dorsal forearm (dry skin)	597 European
	GCST90133229	Univariate microbial feature (genus: bacteroides) at the dorsal forearm (dry skin)	597 European
	GCST90133230	Univariate microbial feature (genus: anaerococcus) at the dorsal forearm (dry skin)	597 European
	GCST90133231	Univariate microbial feature (genus: enhydrobacter) at the dorsal forearm (dry skin)	597 European
	GCST90133232	Univariate microbial feature (genus: micrococcus) at the dorsal forearm (dry skin)	597 European
	GCST90133233	Univariate microbial feature (phylum: firmicutes) at the dorsal forearm (dry skin)	597 European
	GCST90133234	Univariate microbial feature (genus: streptococcus) at the dorsal forearm (dry skin)	597 European
	GCST90133235	Univariate microbial feature (asv: asv031) at the dorsal forearm (dry skin)	597 European
	GCST90133236	Univariate microbial feature (genus: chryseobacterium) at the dorsal forearm (dry skin)	597 European
	GCST90133237	Univariate microbial feature (genus: acinetobacter) at the dorsal forearm (dry skin)	597 European
	GCST90133238	Univariate microbial feature (genus: paracoccus) at the dorsal forearm (dry skin)	597 European
	GCST90133189	Univariate microbial feature (asv: asv045) at the antecubital fossa (moist skin)	597 European
	GCST90133190	Univariate microbial feature (asv: asv054) at the antecubital fossa (moist skin)	597 European
	GCST90133191	Univariate microbial feature (asv: asv057) at the antecubital fossa (moist skin)	597 European
	GCST90133192	Univariate microbial feature (order: actinomycetales) at the forehead (sebaceous skin)	597 European
	GCST90133193	Univariate microbial feature (phylum: firmicutes) at the forehead (sebaceous skin)	597 European
	GCST90133194	Univariate microbial feature (phylum: proteobacteria) at the forehead (sebaceous skin)	597 European
	GCST90133195	Univariate microbial feature (class: bacilli) at the forehead (sebaceous skin)	597 European
	GCST90133196	Univariate microbial feature (order: bacillales) at the dorsal forearm (dry skin)	597 European
	GCST90133197	Univariate microbial feature (class: betaproteobacteria) at the forehead (sebaceous skin)	597 European
	GCST90133198	Univariate microbial feature (class: gammaproteobacteria) at the forehead (sebaceous skin)	597 European
	GCST90133199	Univariate microbial feature (genus: staphylococcus) at the forehead (sebaceous skin)	597 European
	GCST90133200	Univariate microbial feature (family: neisseriaceae) at the forehead (sebaceous skin)	597 European
	GCST90133201	Univariate microbial feature (genus: propionibacterium) at the forehead (sebaceous skin)	597 European
	GCST90133202	Univariate microbial feature (genus: corynebacterium) at the forehead (sebaceous skin)	597 European
	GCST90133203	Univariate microbial feature (asv: asv001) at the forehead (sebaceous skin)	597 European
	GCST90133204	Univariate microbial feature (asv: asv005) at the forehead (sebaceous skin)	597 European
	GCST90133205	Univariate microbial feature (asv: asv033) at the forehead (sebaceous skin)	597 European
	GCST90133206	Univariate microbial feature (asv: asv002) at the forehead (sebaceous skin)	597 European
	GCST90133207	Univariate microbial feature (order: burkholderiales) at the dorsal forearm (dry skin)	597 European
	GCST90133208	Univariate microbial feature (asv: asv004) at the forehead (sebaceous skin)	597 European
	GCST90133209	Univariate microbial feature (asv: asv007) at the forehead (sebaceous skin)	597 European
	GCST90133210	Univariate microbial feature (asv: asv008) at the forehead (sebaceous skin)	597 European
	GCST90133211	Univariate microbial feature (asv: asv010) at the forehead (sebaceous skin)	597 European
	GCST90133212	Univariate microbial feature (asv: asv013) at the forehead (sebaceous skin)	597 European
	GCST90133213	Univariate microbial feature (asv: asv015) at the forehead (sebaceous skin)	597 European
	GCST90133264	Univariate microbial feature (asv: asv042) at the dorsal forearm (dry skin)	597 European
	GCST90133265	Univariate microbial feature (asv: asv045) at the dorsal forearm (dry skin)	597 European
	GCST90133266	Univariate microbial feature (class: bacilli) at the dorsal forearm (dry skin)	597 European
	GCST90133267	Univariate microbial feature (asv: asv053) at the dorsal forearm (dry skin)	597 European
	GCST90133268	Univariate microbial feature (asv: asv054) at the dorsal forearm (dry skin)	597 European
	GCST90133269	Univariate microbial feature (asv: asv057) at the dorsal forearm (dry skin)	597 European
	GCST90133270	Univariate microbial feature (asv: asv059) at the dorsal forearm (dry skin)	597 European
	GCST90133271	Univariate microbial feature (asv: asv061) at the dorsal forearm (dry skin)	597 European
	GCST90133272	Univariate microbial feature (asv: asv063) at the dorsal forearm (dry skin)	597 European
	GCST90133273	Univariate microbial feature (asv: asv065) at the dorsal forearm (dry skin)	597 European
	GCST90133274	Univariate microbial feature (asv: asv070) at the dorsal forearm (dry skin)	597 European
	GCST90133275	Univariate microbial feature (asv: asv076) at the dorsal forearm (dry skin)	597 European
	GCST90133276	Univariate microbial feature (asv: asv086) at the dorsal forearm (dry skin)	597 European
	GCST90133277	Univariate microbial feature (order: clostridiales) at the dorsal forearm (dry skin)	597 European
	GCST90133278	Univariate microbial feature (asv: asv092) at the dorsal forearm (dry skin)	597 European
	GCST90133279	Univariate microbial feature (asv: asv100) at the dorsal forearm (dry skin)	597 European
	GCST90133280	Univariate microbial feature (asv: asv114) at the dorsal forearm (dry skin)	597 European
	GCST90133281	Univariate microbial feature (order: actinomycetales) at the antecubital fossa (moist skin)	597 European
	GCST90133282	Univariate microbial feature (class: bacilli) at the antecubital fossa (moist skin)	597 European
	GCST90133283	Univariate microbial feature (phylum: proteobacteria) at the antecubital fossa (moist skin)	597 European
	GCST90133284	Univariate microbial feature (phylum: bacteroidetes) at the antecubital fossa (moist skin)	597 European
	GCST90133285	Univariate microbial feature (order: clostridiales) at the antecubital fossa (moist skin)	597 European
	GCST90133286	Univariate microbial feature (class: betaproteobacteria) at the antecubital fossa (moist skin)	597 European
	GCST90133287	Univariate microbial feature (class: gammaproteobacteria) at the antecubital fossa (moist skin)	597 European
	GCST90133288	Univariate microbial feature (class: betaproteobacteria) at the dorsal forearm (dry skin)	597 European
	GCST90133239	Univariate microbial feature (genus: finegoldia) at the dorsal forearm (dry skin)	597 European
	GCST90133240	Univariate microbial feature (genus: rothia) at the dorsal forearm (dry skin)	597 European
	GCST90133241	Univariate microbial feature (genus: kocuria) at the dorsal forearm (dry skin)	597 European
	GCST90133242	Univariate microbial feature (asv: asv005) at the dorsal forearm (dry skin)	597 European
	GCST90133243	Univariate microbial feature (asv: asv007) at the dorsal forearm (dry skin)	597 European
	GCST90133244	Univariate microbial feature (phylum: proteobacteria) at the dorsal forearm (dry skin)	597 European
	GCST90133245	Univariate microbial feature (asv: asv013) at the dorsal forearm (dry skin)	597 European
	GCST90133246	Univariate microbial feature (asv: asv019) at the dorsal forearm (dry skin)	597 European
	GCST90133247	Univariate microbial feature (asv: asv037) at the dorsal forearm (dry skin)	597 European
	GCST90133248	Univariate microbial feature (asv: asv072) at the dorsal forearm (dry skin)	597 European
	GCST90133249	Univariate microbial feature (asv: asv002) at the dorsal forearm (dry skin)	597 European
	GCST90133250	Univariate microbial feature (asv: asv003) at the dorsal forearm (dry skin)	597 European
	GCST90133251	Univariate microbial feature (asv: asv004) at the dorsal forearm (dry skin)	597 European
	GCST90133252	Univariate microbial feature (asv: asv006) at the dorsal forearm (dry skin)	597 European
	GCST90133253	Univariate microbial feature (asv: asv008) at the dorsal forearm (dry skin)	597 European
	GCST90133254	Univariate microbial feature (asv: asv010) at the dorsal forearm (dry skin)	597 European
	GCST90133255	Univariate microbial feature (phylum: bacteroidetes) at the dorsal forearm (dry skin)	597 European
	GCST90133256	Univariate microbial feature (asv: asv011) at the dorsal forearm (dry skin)	597 European
	GCST90133257	Univariate microbial feature (asv: asv015) at the dorsal forearm (dry skin)	597 European
	GCST90133258	Univariate microbial feature (asv: asv016) at the dorsal forearm (dry skin)	597 European
	GCST90133259	Univariate microbial feature (asv: asv021) at the dorsal forearm (dry skin)	597 European
	GCST90133260	Univariate microbial feature (asv: asv022) at the dorsal forearm (dry skin)	597 European
	GCST90133261	Univariate microbial feature (asv: asv023) at the dorsal forearm (dry skin)	597 European
	GCST90133262	Univariate microbial feature (asv: asv035) at the dorsal forearm (dry skin)	597 European
	GCST90133263	Univariate microbial feature (asv: asv039) at the dorsal forearm (dry skin)	597 European

## Sheet: Table S2
	Accession ID	Reported Trait	efo Traits	Group	Sample Ancestry
	GCST90301943	Alanine levels	alanine measurement	Amio acid	4435 East Asian,11340 South Asian,120241 European
	GCST90301965	Glutamine levels	glutamine measurement	Amio acid	4435 East Asian,11340 South Asian,115911 European
	GCST90301967	Glycine levels	glycine measurement	Amio acid	11340 South Asian,78883 European
	GCST90301974	Histidine levels	histidine measurement	Amio acid	4435 East Asian,11340 South Asian,120241 European
	GCST90301987	Isoleucine levels	isoleucine measurement	Amio acid	4435 East Asian,11340 South Asian,120241 European
	GCST90301994	Leucine levels	leucine measurement	Amio acid	4435 East Asian,11340 South Asian,120241 European
	GCST90302070	Phenylalanine levels	phenylalanine measurement	Amio acid	4435 East Asian,11340 South Asian,120241 European
	GCST90302122	Valine levels	valine measurement	Amio acid	4435 East Asian,11340 South Asian,120241 European
	GCST90302120	Tyrosine levels	tyrosine measurement	Amio acid	4435 East Asian,11340 South Asian,120241 European
	GCST90301977	Cholesterol esters in IDL	esterified cholesterol measurement,intermediate density lipoprotein measurement	Cholesterol ester	4435 East Asian,11340 South Asian,120241 European
	GCST90301997	Cholesterol esters in large HDL	cholesterol esters in large HDL measurement	Cholesterol ester	4435 East Asian,11340 South Asian,120241 European
	GCST90302009	Cholesterol esters in large LDL	cholesterol esters in large LDL measurement	Cholesterol ester	4435 East Asian,11340 South Asian,120241 European
	GCST90302021	Cholesterol esters in large VLDL	cholesterol esters in large VLDL measurement	Cholesterol ester	4435 East Asian,11340 South Asian,120241 European
	GCST90302033	Cholesterol esters in medium HDL	esterified cholesterol measurement,high density lipoprotein cholesterol measurement	Cholesterol ester	4435 East Asian,11340 South Asian,120241 European
	GCST90302045	Cholesterol esters in medium LDL	cholesterol esters in medium LDL measurement	Cholesterol ester	4435 East Asian,11340 South Asian,120241 European
	GCST90302059	Cholesterol esters in medium VLDL	cholesterol esters in medium VLDL measurement	Cholesterol ester	4435 East Asian,11340 South Asian,120241 European
	GCST90302081	Cholesterol esters in small HDL	esterified cholesterol measurement,high density lipoprotein cholesterol measurement	Cholesterol ester	4435 East Asian,11340 South Asian,120241 European
	GCST90302093	Cholesterol esters in small LDL	esterified cholesterol measurement,low density lipoprotein cholesterol measurement	Cholesterol ester	4435 East Asian,11340 South Asian,120241 European
	GCST90302106	Cholesterol esters in small VLDL	very low density lipoprotein cholesterol measurement,esterified cholesterol measurement	Cholesterol ester	4435 East Asian,11340 South Asian,120241 European
	GCST90302128	Cholesterol esters in very large HDL	esterified cholesterol measurement,high density lipoprotein cholesterol measurement	Cholesterol ester	4435 East Asian,11340 South Asian,120241 European
	GCST90302140	Cholesterol esters in very large VLDL	very low density lipoprotein cholesterol measurement,esterified cholesterol measurement	Cholesterol ester	4435 East Asian,11340 South Asian,120241 European
	GCST90302152	Cholesterol esters in very small VLDL	very low density lipoprotein cholesterol measurement,esterified cholesterol measurement	Cholesterol ester	4435 East Asian,11340 South Asian,120241 European
	GCST90302164	Cholesteryl ester levels in chylomicrons and extremely large VLDL	cholesteryl ester measurement,chylomicron measurement,very low density lipoprotein cholesterol measurement	Cholesterol ester	4435 East Asian,11340 South Asian,120241 European
	GCST90302165	Cholesteryl esters to total lipids ratio in chylomicrons and extremely large VLDL	chylomicron measurement,very low density lipoprotein cholesterol measurement,cholesteryl esters:total lipids ratio	Cholesterol ester	4435 East Asian,11340 South Asian,110896 European
	GCST90301976	Cholesteryl esters to total lipids ratio in IDL	cholesteryl esters:total lipids ratio,intermediate density lipoprotein measurement	Cholesterol ester	4435 East Asian,11340 South Asian,120241 European
	GCST90301978	Cholesteryl esters to total lipids ratio in IDL	cholesteryl esters:total lipids ratio,intermediate density lipoprotein measurement	Cholesterol ester	4435 East Asian,11340 South Asian,120241 European
	GCST90301998	Cholesteryl esters to total lipids ratio in large HDL	cholesteryl esters:total lipids ratio,high density lipoprotein cholesterol measurement	Cholesterol ester	4435 East Asian,11340 South Asian,120241 European
	GCST90302010	Cholesteryl esters to total lipids ratio in large LDL	low density lipoprotein cholesterol measurement,cholesteryl esters:total lipids ratio	Cholesterol ester	4435 East Asian,11340 South Asian,120241 European
	GCST90302022	Cholesteryl esters to total lipids ratio in large VLDL	very low density lipoprotein cholesterol measurement,cholesteryl esters:total lipids ratio	Cholesterol ester	4435 East Asian,11340 South Asian,120241 European
	GCST90302034	Cholesteryl esters to total lipids ratio in medium HDL	cholesteryl esters:total lipids ratio,high density lipoprotein cholesterol measurement	Cholesterol ester	4435 East Asian,11340 South Asian,120241 European
	GCST90302046	Cholesteryl esters to total lipids ratio in medium LDL	low density lipoprotein cholesterol measurement,cholesteryl esters:total lipids ratio	Cholesterol ester	4435 East Asian,11340 South Asian,120241 European
	GCST90302060	Cholesteryl esters to total lipids ratio in medium VLDL	very low density lipoprotein cholesterol measurement,cholesteryl esters:total lipids ratio	Cholesterol ester	4435 East Asian,11340 South Asian,120241 European
	GCST90302082	Cholesteryl esters to total lipids ratio in small HDL	cholesteryl esters:total lipids ratio,high density lipoprotein cholesterol measurement	Cholesterol ester	4435 East Asian,11340 South Asian,120241 European
	GCST90302094	Cholesteryl esters to total lipids ratio in small LDL	cholesterol:total lipids ratio,cholesteryl esters:total lipids ratio	Cholesterol ester	4435 East Asian,11340 South Asian,120241 European
	GCST90302107	Cholesteryl esters to total lipids ratio in small VLDL	very low density lipoprotein cholesterol measurement,cholesteryl esters:total lipids ratio	Cholesterol ester	4435 East Asian,11340 South Asian,120241 European
	GCST90302129	Cholesteryl esters to total lipids ratio in very large HDL	cholesteryl esters:total lipids ratio,high density lipoprotein cholesterol measurement	Cholesterol ester	4435 East Asian,11340 South Asian,120241 European
	GCST90302141	Cholesteryl esters to total lipids ratio in very large VLDL	very low density lipoprotein cholesterol measurement,cholesteryl esters:total lipids ratio	Cholesterol ester	4435 East Asian,11340 South Asian,110896 European
	GCST90302153	Cholesteryl esters to total lipids ratio in very small VLDL	very low density lipoprotein cholesterol measurement,cholesteryl esters:total lipids ratio	Cholesterol ester	4435 East Asian,11340 South Asian,120241 European
	GCST90302121	Estimated degree of unsaturation	fatty acid measurement	fatty acid	4435 East Asian,11340 South Asian,120241 European
	GCST90301958	Estimated description of fatty acid chain length not actual carbon number	fatty acid change measurement	fatty acid	74743 European
	GCST90302055	Monounsaturated fatty acids (16:1, 18:1) levels	fatty acid measurement	fatty acid	4435 East Asian,11340 South Asian,120241 European
	GCST90302071	Polyunsaturated fatty acids	polyunsaturated fatty acid measurement	fatty acid	4435 East Asian,11340 South Asian,120241 European
	GCST90301989	Ratio of 18:2 linoleic acid to total fatty acids	fatty acid measurement,linoleic acid measurement	fatty acid	4435 East Asian,11340 South Asian,120241 European
	GCST90301951	Ratio of conjugated linoleic acid to total fatty acids	fatty acid measurement,linoleic acid measurement	fatty acid	70413 European
	GCST90302056	Ratio of monounsaturated fatty acids to total fatty acids	fatty acid measurement	fatty acid	4435 East Asian,11340 South Asian,120241 European
	GCST90301960	Ratio of omega-3 fatty acids to total fatty acids	fatty acid measurement	fatty acid	4435 East Asian,11340 South Asian,120241 European
	GCST90301962	Ratio of omega-6 fatty acids to total fatty acids	fatty acid measurement	fatty acid	4435 East Asian,11340 South Asian,110896 European
	GCST90302072	Ratio of polyunsaturated fatty acids to total fatty acids	fatty acid measurement	fatty acid	4435 East Asian,11340 South Asian,120241 European
	GCST90302078	Ratio of saturated fatty acids to total fatty acids	fatty acid measurement	fatty acid	4435 East Asian,11340 South Asian,120241 European
	GCST90302077	Saturated fatty acids	saturated fatty acids measurement	fatty acid	4435 East Asian,11340 South Asian,120241 European
	GCST90302118	Total fatty acids	fatty acid measurement	fatty acid	4435 East Asian,11340 South Asian,120241 European
	GCST90301979	Free cholesterol in IDL	free cholesterol in IDL measurement	Free cholesterol	4435 East Asian,11340 South Asian,120241 European
	GCST90301999	Free cholesterol in large HDL	free cholesterol in large HDL measurement	Free cholesterol	4435 East Asian,11340 South Asian,120241 European
	GCST90302011	Free cholesterol in large LDL	free cholesterol in large LDL measurement	Free cholesterol	4435 East Asian,11340 South Asian,120241 European
	GCST90302023	Free cholesterol in large VLDL	free cholesterol in large VLDL measurement	Free cholesterol	4435 East Asian,11340 South Asian,120241 European
	GCST90302035	Free cholesterol in medium HDL	free cholesterol in medium HDL measurement	Free cholesterol	4435 East Asian,11340 South Asian,120241 European
	GCST90302047	Free cholesterol in medium LDL	free cholesterol in medium LDL measurement	Free cholesterol	4435 East Asian,11340 South Asian,120241 European
	GCST90302061	Free cholesterol in medium VLDL	free cholesterol in medium VLDL measurement	Free cholesterol	4435 East Asian,11340 South Asian,120241 European
	GCST90302083	Free cholesterol in small HDL	free cholesterol in small HDL measurement	Free cholesterol	4435 East Asian,11340 South Asian,120241 European
	GCST90302095	Free cholesterol in small LDL	free cholesterol in small LDL measurement	Free cholesterol	4435 East Asian,11340 South Asian,120241 European
	GCST90302108	Free cholesterol in small VLDL	free cholesterol in small VLDL measurement	Free cholesterol	4435 East Asian,11340 South Asian,120241 European
	GCST90302130	Free cholesterol in very large HDL	free cholesterol in very large HDL measurement	Free cholesterol	4435 East Asian,11340 South Asian,120241 European
	GCST90302142	Free cholesterol in very large VLDL	free cholesterol in very large VLDL measurement	Free cholesterol	4435 East Asian,11340 South Asian,120241 European
	GCST90302154	Free cholesterol in very small VLDL	free cholesterol in very small VLDL measurement	Free cholesterol	4435 East Asian,11340 South Asian,120241 European
	GCST90301963	Free cholesterol levels	free cholesterol measurement	Free cholesterol	4435 East Asian,11340 South Asian,120241 European
	GCST90302166	Free cholesterol levels in chylomicrons and extremely large VLDL	free cholesterol measurement,chylomicron measurement,very low density lipoprotein cholesterol measurement	Free cholesterol	4435 East Asian,11340 South Asian,120241 European
	GCST90302167	Free cholesterol to total lipids ratio in chylomicrons and extremely large VLDL	chylomicron measurement,very low density lipoprotein cholesterol measurement,free cholesterol:total lipids ratio	Free cholesterol	4435 East Asian,11340 South Asian,110896 European
	GCST90301980	Free cholesterol to total lipids ratio in IDL	free cholesterol:total lipids ratio,intermediate density lipoprotein measurement	Free cholesterol	4435 East Asian,11340 South Asian,120241 European
	GCST90302000	Free cholesterol to total lipids ratio in large HDL	free cholesterol:total lipids ratio,high density lipoprotein cholesterol measurement	Free cholesterol	4435 East Asian,11340 South Asian,120241 European
	GCST90302012	Free cholesterol to total lipids ratio in large LDL	low density lipoprotein cholesterol measurement,free cholesterol:total lipids ratio	Free cholesterol	4435 East Asian,11340 South Asian,120241 European
	GCST90302024	Free cholesterol to total lipids ratio in large VLDL	very low density lipoprotein cholesterol measurement,free cholesterol:total lipids ratio	Free cholesterol	4435 East Asian,11340 South Asian,110896 European
	GCST90302036	Free cholesterol to total lipids ratio in medium HDL	free cholesterol:total lipids ratio,high density lipoprotein cholesterol measurement	Free cholesterol	4435 East Asian,11340 South Asian,120241 European
	GCST90302048	Free cholesterol to total lipids ratio in medium LDL	low density lipoprotein cholesterol measurement,free cholesterol:total lipids ratio	Free cholesterol	4435 East Asian,11340 South Asian,120241 European
	GCST90302062	Free cholesterol to total lipids ratio in medium VLDL	very low density lipoprotein cholesterol measurement,free cholesterol:total lipids ratio	Free cholesterol	4435 East Asian,11340 South Asian,120241 European
	GCST90302084	Free cholesterol to total lipids ratio in small HDL	free cholesterol:total lipids ratio,high density lipoprotein cholesterol measurement	Free cholesterol	4435 East Asian,11340 South Asian,120241 European
	GCST90302096	Free cholesterol to total lipids ratio in small LDL	low density lipoprotein cholesterol measurement,free cholesterol:total lipids ratio	Free cholesterol	4435 East Asian,11340 South Asian,120241 European
	GCST90302109	Free cholesterol to total lipids ratio in small VLDL	very low density lipoprotein cholesterol measurement,free cholesterol:total lipids ratio	Free cholesterol	4435 East Asian,11340 South Asian,120241 European
	GCST90302131	Free cholesterol to total lipids ratio in very large HDL	free cholesterol:total lipids ratio,high density lipoprotein cholesterol measurement	Free cholesterol	4435 East Asian,11340 South Asian,120241 European
	GCST90302143	Free cholesterol to total lipids ratio in very large VLDL	very low density lipoprotein cholesterol measurement,free cholesterol:total lipids ratio	Free cholesterol	4435 East Asian,11340 South Asian,110896 European
	GCST90302155	Free cholesterol to total lipids ratio in very small VLDL	very low density lipoprotein cholesterol measurement,free cholesterol:total lipids ratio	Free cholesterol	4435 East Asian,11340 South Asian,120241 European
	GCST90302169	Concentration of chylomicrons and extremely large VLDL particles	chylomicron measurement,very low density lipoprotein cholesterol measurement	lipoprotein particle	4435 East Asian,11340 South Asian,120241 European
	GCST90301982	Concentration of IDL particles	intermediate density lipoprotein measurement	lipoprotein particle	4435 East Asian,11340 South Asian,120241 European
	GCST90302002	Concentration of large HDL particles	high density lipoprotein cholesterol measurement	lipoprotein particle	4435 East Asian,11340 South Asian,120241 European
	GCST90302014	Concentration of large LDL particles	low density lipoprotein cholesterol measurement	lipoprotein particle	4435 East Asian,11340 South Asian,120241 European
	GCST90302026	Concentration of large VLDL particles	very low density lipoprotein cholesterol measurement	lipoprotein particle	4435 East Asian,11340 South Asian,120241 European
	GCST90302038	Concentration of medium HDL particles	high density lipoprotein cholesterol measurement	lipoprotein particle	4435 East Asian,11340 South Asian,120241 European
	GCST90302050	Concentration of medium LDL particles	low density lipoprotein cholesterol measurement	lipoprotein particle	4435 East Asian,11340 South Asian,120241 European
	GCST90302064	Concentration of medium VLDL particles	very low density lipoprotein cholesterol measurement	lipoprotein particle	4435 East Asian,11340 South Asian,120241 European
	GCST90302086	Concentration of small HDL particles	high density lipoprotein cholesterol measurement	lipoprotein particle	4435 East Asian,11340 South Asian,120241 European
	GCST90302098	Concentration of small LDL particles	low density lipoprotein cholesterol measurement	lipoprotein particle	4435 East Asian,11340 South Asian,120241 European
	GCST90302111	Concentration of small VLDL particles	very low density lipoprotein cholesterol measurement	lipoprotein particle	4435 East Asian,11340 South Asian,120241 European
	GCST90302133	Concentration of very large HDL particles	high density lipoprotein cholesterol measurement	lipoprotein particle	4435 East Asian,11340 South Asian,120241 European
	GCST90302145	Concentration of very large VLDL particles	very low density lipoprotein cholesterol measurement	lipoprotein particle	4435 East Asian,11340 South Asian,120241 European
	GCST90302157	Concentration of very small VLDL particles	very low density lipoprotein cholesterol measurement	lipoprotein particle	4435 East Asian,11340 South Asian,120241 European
	GCST90301972	Mean diameter of HDL particles	high density lipoprotein particle size measurement	lipoprotein particle	4435 East Asian,11340 South Asian,120241 European
	GCST90301992	Mean diameter of LDL particles	low density lipoprotein particle size measurement	lipoprotein particle	4435 East Asian,11340 South Asian,120241 European
	GCST90302124	Mean diameter of VLDL particles	very low density lipoprotein particle size measurement	lipoprotein particle	4435 East Asian,11340 South Asian,120241 European
	GCST90301948	3-Hydroxybutyrate levels	3-hydroxybutyrate measurement	other	11340 South Asian,72076 European
	GCST90301941	Acetate levels	acetate measurement	other	4435 East Asian,11340 South Asian,120241 European
	GCST90301942	Acetone levels	acetone measurement	other	4435 East Asian,11340 South Asian,114536 European
	GCST90301944	Albumin levels	serum albumin measurement	other	4435 East Asian,11340 South Asian,120241 European
	GCST90301945	Apolipoprotein A-I levels	apolipoprotein A 1 measurement	other	4435 East Asian,11340 South Asian,120241 European
	GCST90301946	Apolipoprotein B levels	apolipoprotein B measurement	other	4435 East Asian,11340 South Asian,120241 European
	GCST90301949	Citrate levels	citrate measurement	other	11340 South Asian,72076 European
	GCST90301950	Conjugated linoleic acid	linoleic acid measurement	other	70413 European
	GCST90301952	Creatinine levels	creatinine measurement	other	4435 East Asian,11340 South Asian,120241 European
	GCST90301953	Diacylglycerol levels	diglyceride measurement	other	74743 European
	GCST90301955	Docosahexaenoic acid (22:6) levels	docosahexaenoic acid measurement	other	4435 East Asian,11340 South Asian,120241 European
	GCST90301957	Esterified cholesterol levels	esterified cholesterol measurement	other	4435 East Asian,11340 South Asian,120241 European
	GCST90301964	Glucose levels	glucose measurement	other	4435 East Asian,11340 South Asian,120241 European
	GCST90301966	Glycerol levels	glycerol measurement	other	11340 South Asian,30718 European
	GCST90301968	Glycoprotein acetylation	glycoprotein measurement	other	4435 East Asian,11340 South Asian,113034 European
	GCST90301990	Lactate levels	lactate measurement	other	4435 East Asian,11340 South Asian,120241 European
	GCST90301988	Linoleic acid (18:2) levels	linoleic acid measurement	other	4435 East Asian,11340 South Asian,120241 European
	GCST90301959	Omega-3 fatty acids levels	omega-3 polyunsaturated fatty acid measurement	other	4435 East Asian,11340 South Asian,120241 European
	GCST90301961	Omega-6 fatty acids levels	omega-6 polyunsaturated fatty acid measurement	other	4435 East Asian,11340 South Asian,120241 European
	GCST90302069	Phosphatidylcholine and other choline levels	choline measurement	other	4435 East Asian,11340 South Asian,120241 European
	GCST90302073	Pyruvate levels	pyruvate measurement	other	11340 South Asian,102633 European
	GCST90301956	Ratio of 22:6 docosahexaenoic acid to total fatty acids	docosahexaenoic acid measurement,fatty acid measurement	other	4435 East Asian,11340 South Asian,120241 European
	GCST90301947	Ratio of apolipoprotein B to apolipoprotein A1 levels	apolipoprotein A 1 measurement,apolipoprotein B measurement	other	4435 East Asian,11340 South Asian,120241 European
	GCST90302074	Remnant cholesterol (non-HDL, non-LDL -cholesterol)	remnant cholesterol measurement	other	4435 East Asian,11340 South Asian,120241 European
	GCST90302103	Sphingomyelins levels	sphingomyelin measurement	other	4435 East Asian,11340 South Asian,110896 European
	GCST90302117	Total cholines levels	choline measurement	other	4435 East Asian,11340 South Asian,120241 European
	GCST90302119	Total phosphoglycerides levels	phosphoglycerides measurement	other	4435 East Asian,11340 South Asian,120241 European
	GCST90302170	Phospholipid levels in chylomicrons and extremely large VLDL	chylomicron measurement,very low density lipoprotein cholesterol measurement,phospholipid measurement	Phospholipids	4435 East Asian,11340 South Asian,120241 European
	GCST90301983	Phospholipids in IDL	phospholipids in IDL measurement	Phospholipids	4435 East Asian,11340 South Asian,120241 European
	GCST90302003	Phospholipids in large HDL	phospholipids in large HDL measurement	Phospholipids	4435 East Asian,11340 South Asian,120241 European
	GCST90302015	Phospholipids in large LDL	phospholipids in large LDL measurement	Phospholipids	4435 East Asian,11340 South Asian,120241 European
	GCST90302027	Phospholipids in large VLDL	phospholipids in VLDL measurement	Phospholipids	4435 East Asian,11340 South Asian,120241 European
	GCST90302039	Phospholipids in medium HDL	phospholipids in medium HDL measurement	Phospholipids	4435 East Asian,11340 South Asian,120241 European
	GCST90302051	Phospholipids in medium LDL	phospholipids in medium LDL measurement	Phospholipids	4435 East Asian,11340 South Asian,120241 European
	GCST90302065	Phospholipids in medium VLDL	phospholipids in VLDL measurement	Phospholipids	4435 East Asian,11340 South Asian,120241 European
	GCST90302087	Phospholipids in small HDL	phospholipids in small HDL measurement	Phospholipids	4435 East Asian,11340 South Asian,120241 European
	GCST90302099	Phospholipids in small LDL	phospholipids in small LDL measurement	Phospholipids	4435 East Asian,11340 South Asian,120241 European
	GCST90302112	Phospholipids in small VLDL	phospholipids in VLDL measurement	Phospholipids	4435 East Asian,11340 South Asian,120241 European
	GCST90302134	Phospholipids in very large HDL	phospholipids in very large HDL measurement	Phospholipids	4435 East Asian,11340 South Asian,120241 European
	GCST90302146	Phospholipids in very large VLDL	phospholipids in VLDL measurement	Phospholipids	4435 East Asian,11340 South Asian,120241 European
	GCST90302158	Phospholipids in very small VLDL	phospholipids in VLDL measurement	Phospholipids	4435 East Asian,11340 South Asian,120241 European
	GCST90302171	Phospholipids to total lipids ratio in chylomicrons and extremely large VLDL	chylomicron measurement,very low density lipoprotein cholesterol measurement,phospholipids:total lipids ratio	Phospholipids	4435 East Asian,11340 South Asian,110896 European
	GCST90301984	Phospholipids to total lipids ratio in IDL	phospholipids:total lipids ratio,intermediate density lipoprotein measurement	Phospholipids	4435 East Asian,11340 South Asian,120241 European
	GCST90302004	Phospholipids to total lipids ratio in large HDL	phospholipids:total lipids ratio,high density lipoprotein cholesterol measurement	Phospholipids	4435 East Asian,11340 South Asian,120241 European
	GCST90302016	Phospholipids to total lipids ratio in large LDL	low density lipoprotein cholesterol measurement,phospholipids:total lipids ratio	Phospholipids	4435 East Asian,11340 South Asian,120241 European
	GCST90302028	Phospholipids to total lipids ratio in large VLDL	very low density lipoprotein cholesterol measurement,phospholipids:total lipids ratio	Phospholipids	4435 East Asian,11340 South Asian,110896 European
	GCST90302040	Phospholipids to total lipids ratio in medium HDL	phospholipids:total lipids ratio,high density lipoprotein cholesterol measurement	Phospholipids	4435 East Asian,11340 South Asian,120241 European
	GCST90302052	Phospholipids to total lipids ratio in medium LDL	low density lipoprotein cholesterol measurement,phospholipids:total lipids ratio	Phospholipids	4435 East Asian,11340 South Asian,120241 European
	GCST90302066	Phospholipids to total lipids ratio in medium VLDL	very low density lipoprotein cholesterol measurement,phospholipids:total lipids ratio	Phospholipids	4435 East Asian,11340 South Asian,120241 European
	GCST90302088	Phospholipids to total lipids ratio in small HDL	phospholipids:total lipids ratio,high density lipoprotein cholesterol measurement	Phospholipids	4435 East Asian,11340 South Asian,120241 European
	GCST90302100	Phospholipids to total lipids ratio in small LDL	low density lipoprotein cholesterol measurement,phospholipids:total lipids ratio	Phospholipids	4435 East Asian,11340 South Asian,120241 European
	GCST90302113	Phospholipids to total lipids ratio in small VLDL	very low density lipoprotein cholesterol measurement,phospholipids:total lipids ratio	Phospholipids	4435 East Asian,11340 South Asian,120241 European
	GCST90302135	Phospholipids to total lipids ratio in very large HDL	phospholipids:total lipids ratio,high density lipoprotein cholesterol measurement	Phospholipids	4435 East Asian,11340 South Asian,120241 European
	GCST90302147	Phospholipids to total lipids ratio in very large VLDL	very low density lipoprotein cholesterol measurement,phospholipids:total lipids ratio	Phospholipids	4435 East Asian,11340 South Asian,110896 European
	GCST90302159	Phospholipids to total lipids ratio in very small VLDL	very low density lipoprotein cholesterol measurement,phospholipids:total lipids ratio	Phospholipids	4435 East Asian,11340 South Asian,120241 European
	GCST90302075	Serum total cholesterol levels	total cholesterol measurement	Total cholesterol	4435 East Asian,11340 South Asian,120241 European
	GCST90301969	Total cholesterol in HDL2	total cholesterol measurement,high density lipoprotein cholesterol measurement	Total cholesterol	4435 East Asian,11340 South Asian,120241 European
	GCST90301970	Total cholesterol in HDL3	total cholesterol measurement,high density lipoprotein cholesterol measurement	Total cholesterol	4435 East Asian,11340 South Asian,120241 European
	GCST90301975	Total Cholesterol in IDL	total cholesterol in IDL	Total cholesterol	4435 East Asian,11340 South Asian,120241 European
	GCST90301995	Total cholesterol in large HDL	total cholesterol change measurement,high density lipoprotein cholesterol measurement	Total cholesterol	4435 East Asian,11340 South Asian,120241 European
	GCST90302007	Total cholesterol in large LDL	total cholesterol in large LDL	Total cholesterol	4435 East Asian,11340 South Asian,120241 European
	GCST90302019	Total Cholesterol in large VLDL	total cholesterol in large VLDL	Total cholesterol	4435 East Asian,11340 South Asian,120241 European
	GCST90302043	Total cholesterol in medium LDL	total cholesterol in medium LDL	Total cholesterol	4435 East Asian,11340 South Asian,120241 European
	GCST90302057	Total cholesterol in medium VLDL	total cholesterol in medium VLDL	Total cholesterol	4435 East Asian,11340 South Asian,120241 European
	GCST90302091	Total Cholesterol in small LDL	total cholesterol in small LDL	Total cholesterol	4435 East Asian,11340 South Asian,120241 European
	GCST90302104	Total cholesterol in small VLDL	total cholesterol in small VLDL	Total cholesterol	4435 East Asian,11340 South Asian,120241 European
	GCST90302138	Total cholesterol in very large VLDL	total cholesterol measurement,very low density lipoprotein cholesterol measurement	Total cholesterol	4435 East Asian,11340 South Asian,120241 European
	GCST90302150	Total cholesterol in very small VLDL	cholesterol in very small VLDL measurement	Total cholesterol	4435 East Asian,11340 South Asian,120241 European
	GCST90302162	Total cholesterol levels in chylomicrons and extremely large VLDL	chylomicron measurement,total cholesterol measurement,very low density lipoprotein cholesterol measurement	Total cholesterol	4435 East Asian,11340 South Asian,120241 European
	GCST90301971	Total cholesterol levels in HDL	total cholesterol measurement,high density lipoprotein cholesterol measurement	Total cholesterol	4435 East Asian,11340 South Asian,120241 European
	GCST90301991	Total cholesterol levels in LDL	total cholesterol measurement,low density lipoprotein cholesterol measurement	Total cholesterol	4435 East Asian,11340 South Asian,120241 European
	GCST90302031	Total cholesterol levels in medium HDL	total cholesterol measurement,high density lipoprotein cholesterol measurement	Total cholesterol	4435 East Asian,11340 South Asian,120241 European
	GCST90302079	Total cholesterol levels in small HDL	total cholesterol measurement,high density lipoprotein cholesterol measurement	Total cholesterol	4435 East Asian,11340 South Asian,120241 European
	GCST90302126	Total cholesterol levels in very large HDL	total cholesterol measurement,high density lipoprotein cholesterol measurement	Total cholesterol	4435 East Asian,11340 South Asian,120241 European
	GCST90302123	Total cholesterol levels in VLDL	total cholesterol measurement,very low density lipoprotein cholesterol measurement	Total cholesterol	4435 East Asian,11340 South Asian,120241 European
	GCST90302163	Total cholesterol to total lipids ratio in chylomicrons and extremely large VLDL	chylomicron measurement,very low density lipoprotein cholesterol measurement,cholesterol:total lipids ratio	Total cholesterol	4435 East Asian,11340 South Asian,120241 European
	GCST90301996	Total cholesterol to total lipids ratio in large HDL	cholesterol:total lipids ratio,high density lipoprotein cholesterol measurement	Total cholesterol	4435 East Asian,11340 South Asian,120241 European
	GCST90302008	Total cholesterol to total lipids ratio in large LDL	cholesterol:total lipids ratio,low density lipoprotein cholesterol measurement	Total cholesterol	4435 East Asian,11340 South Asian,120241 European
	GCST90302020	Total cholesterol to total lipids ratio in large VLDL	very low density lipoprotein cholesterol measurement,cholesterol:total lipids ratio	Total cholesterol	4435 East Asian,11340 South Asian,120241 European
	GCST90302032	Total cholesterol to total lipids ratio in medium HDL	esterified cholesterol measurement,high density lipoprotein cholesterol measurement	Total cholesterol	4435 East Asian,11340 South Asian,120241 European
	GCST90302044	Total cholesterol to total lipids ratio in medium LDL	cholesterol:total lipids ratio,low density lipoprotein cholesterol measurement	Total cholesterol	4435 East Asian,11340 South Asian,120241 European
	GCST90302058	Total cholesterol to total lipids ratio in medium VLDL	very low density lipoprotein cholesterol measurement,cholesterol:total lipids ratio	Total cholesterol	4435 East Asian,11340 South Asian,120241 European
	GCST90302080	Total cholesterol to total lipids ratio in small HDL	cholesterol:total lipids ratio,high density lipoprotein cholesterol measurement	Total cholesterol	4435 East Asian,11340 South Asian,120241 European
	GCST90302092	Total cholesterol to total lipids ratio in small LDL	cholesterol:total lipids ratio,low density lipoprotein cholesterol measurement	Total cholesterol	4435 East Asian,11340 South Asian,120241 European
	GCST90302105	Total cholesterol to total lipids ratio in small VLDL	very low density lipoprotein cholesterol measurement,cholesterol:total lipids ratio	Total cholesterol	4435 East Asian,11340 South Asian,120241 European
	GCST90302127	Total cholesterol to total lipids ratio in very large HDL	cholesterol:total lipids ratio,high density lipoprotein cholesterol measurement	Total cholesterol	4435 East Asian,11340 South Asian,120241 European
	GCST90302139	Total cholesterol to total lipids ratio in very large VLDL	very low density lipoprotein cholesterol measurement,cholesterol:total lipids ratio	Total cholesterol	4435 East Asian,11340 South Asian,110896 European
	GCST90302151	Total cholesterol to total lipids ratio in very small VLDL	very low density lipoprotein cholesterol measurement,cholesterol:total lipids ratio	Total cholesterol	4435 East Asian,11340 South Asian,120241 European
	GCST90302168	Total lipid levels in chylomicrons and extremely large VLDL	chylomicron measurement,very low density lipoprotein cholesterol measurement,lipid measurement	Total lipid	4435 East Asian,11340 South Asian,120241 European
	GCST90302049	Total lipid levels in medium LDL	low density lipoprotein cholesterol measurement,lipid measurement	Total lipid	4435 East Asian,11340 South Asian,120241 European
	GCST90301981	Total lipids in IDL	total lipids in IDL	Total lipid	4435 East Asian,11340 South Asian,120241 European
	GCST90302001	Total lipids in large HDL	total lipids in large HDL	Total lipid	4435 East Asian,11340 South Asian,120241 European
	GCST90302013	Total lipids in large LDL	total lipids in large LDL	Total lipid	4435 East Asian,11340 South Asian,120241 European
	GCST90302025	Total lipids in large VLDL	total lipids in large VLDL	Total lipid	4435 East Asian,11340 South Asian,120241 European
	GCST90302037	Total lipids in medium HDL	total lipids in medium HDL measurement	Total lipid	4435 East Asian,11340 South Asian,120241 European
	GCST90302063	Total lipids in medium VLDL	total lipids in medium VLDL	Total lipid	4435 East Asian,11340 South Asian,120241 European
	GCST90302085	Total lipids in small HDL	total lipids in small HDL measurement	Total lipid	4435 East Asian,11340 South Asian,120241 European
	GCST90302097	Total lipids in small LDL	total lipids in small LDL	Total lipid	4435 East Asian,11340 South Asian,120241 European
	GCST90302110	Total lipids in small VLDL	total lipids in small VLDL	Total lipid	4435 East Asian,11340 South Asian,120241 European
	GCST90302132	Total lipids in very large HDL	total lipids in very large HDL measurement	Total lipid	4435 East Asian,11340 South Asian,120241 European
	GCST90302144	Total lipids in very large VLDL	total lipids in very large VLDL measurement	Total lipid	4435 East Asian,11340 South Asian,120241 European
	GCST90302156	Total lipids in very small VLDL	total lipids in very small VLDL measurement	Total lipid	4435 East Asian,11340 South Asian,120241 European
	GCST90301954	Ratio of diacylglycerol to triglycerides	triglyceride measurement,diglyceride measurement	Triglyceride	74743 European
	GCST90302116	Ratio of triglycerides to phosphoglycerides	triglyceride measurement,phospholipid measurement	Triglyceride	4435 East Asian,11340 South Asian,120241 European
	GCST90302076	Serum total triglyceride levels	triglyceride measurement	Triglyceride	4435 East Asian,11340 South Asian,120241 European
	GCST90302172	Triglyceride levels in chylomicrons and extremely large VLDL	chylomicron measurement,triglyceride measurement,very low density lipoprotein cholesterol measurement	Triglyceride	4435 East Asian,11340 South Asian,120241 European
	GCST90301973	Triglyceride levels in HDL	triglyceride measurement,high density lipoprotein cholesterol measurement	Triglyceride	4435 East Asian,11340 South Asian,120241 European
	GCST90301993	Triglyceride levels in LDL	triglyceride measurement,low density lipoprotein cholesterol measurement	Triglyceride	4435 East Asian,11340 South Asian,120241 European
	GCST90302125	Triglyceride levels in VLDL	triglyceride measurement,very low density lipoprotein cholesterol measurement	Triglyceride	4435 East Asian,11340 South Asian,120241 European
	GCST90301985	Triglycerides in IDL	triglycerides in IDL measurement	Triglyceride	4435 East Asian,11340 South Asian,120241 European
	GCST90302005	Triglycerides in large HDL	triglycerides in large HDL measurement	Triglyceride	4435 East Asian,11340 South Asian,120241 European
	GCST90302017	Triglycerides in large LDL	triglycerides in large LDL measurement	Triglyceride	4435 East Asian,11340 South Asian,120241 European
	GCST90302029	Triglycerides in large VLDL	triglycerides in large VLDL measurement	Triglyceride	4435 East Asian,11340 South Asian,120241 European
	GCST90302041	Triglycerides in medium HDL	triglycerides in medium HDL measurement	Triglyceride	4435 East Asian,11340 South Asian,120241 European
	GCST90302053	Triglycerides in medium LDL	triglycerides in medium LDL measurement	Triglyceride	4435 East Asian,11340 South Asian,120241 European
	GCST90302067	Triglycerides in medium VLDL	triglycerides in medium VLDL measurement	Triglyceride	4435 East Asian,11340 South Asian,120241 European
	GCST90302089	Triglycerides in small HDL	triglycerides in small HDL measurement	Triglyceride	4435 East Asian,11340 South Asian,120241 European
	GCST90302101	Triglycerides in small LDL	triglycerides in small LDL measurement	Triglyceride	4435 East Asian,11340 South Asian,120241 European
	GCST90302114	Triglycerides in small VLDL	triglycerides in small VLDL measurement	Triglyceride	4435 East Asian,11340 South Asian,120241 European
	GCST90302136	Triglycerides in very large HDL	triglycerides in very large HDL measurement	Triglyceride	4435 East Asian,11340 South Asian,120241 European
	GCST90302148	Triglycerides in very large VLDL	triglycerides in very large VLDL measurement	Triglyceride	4435 East Asian,11340 South Asian,120241 European
	GCST90302160	Triglycerides in very small VLDL	triglycerides in very small VLDL measurement	Triglyceride	4435 East Asian,11340 South Asian,120241 European
	GCST90302173	Triglycerides to total lipids ratio in chylomicrons and extremely large VLDL	chylomicron measurement,triglycerides:total lipids ratio,very low density lipoprotein cholesterol measurement	Triglyceride	4435 East Asian,11340 South Asian,110896 European
	GCST90301986	Triglycerides to total lipids ratio in IDL	triglycerides:total lipids ratio,intermediate density lipoprotein measurement	Triglyceride	4435 East Asian,11340 South Asian,120241 European
	GCST90302006	Triglycerides to total lipids ratio in large HDL	triglycerides:total lipids ratio,high density lipoprotein cholesterol measurement	Triglyceride	4435 East Asian,11340 South Asian,120241 European
	GCST90302018	Triglycerides to total lipids ratio in large LDL	triglycerides:total lipids ratio,low density lipoprotein cholesterol measurement	Triglyceride	4435 East Asian,11340 South Asian,120241 European
	GCST90302030	Triglycerides to total lipids ratio in large VLDL	triglycerides:total lipids ratio,very low density lipoprotein cholesterol measurement	Triglyceride	4435 East Asian,11340 South Asian,120241 European
	GCST90302042	Triglycerides to total lipids ratio in medium HDL	triglycerides:total lipids ratio,high density lipoprotein cholesterol measurement	Triglyceride	4435 East Asian,11340 South Asian,120241 European
	GCST90302054	Triglycerides to total lipids ratio in medium LDL	triglycerides:total lipids ratio,low density lipoprotein cholesterol measurement	Triglyceride	4435 East Asian,11340 South Asian,120241 European
	GCST90302068	Triglycerides to total lipids ratio in medium VLDL	triglycerides:total lipids ratio,very low density lipoprotein cholesterol measurement	Triglyceride	4435 East Asian,11340 South Asian,120241 European
	GCST90302090	Triglycerides to total lipids ratio in small HDL	triglycerides:total lipids ratio,high density lipoprotein cholesterol measurement	Triglyceride	4435 East Asian,11340 South Asian,120241 European
	GCST90302102	Triglycerides to total lipids ratio in small LDL	triglycerides:total lipids ratio,low density lipoprotein cholesterol measurement	Triglyceride	4435 East Asian,11340 South Asian,120241 European
	GCST90302115	Triglycerides to total lipids ratio in small VLDL	triglycerides:total lipids ratio,very low density lipoprotein cholesterol measurement	Triglyceride	4435 East Asian,11340 South Asian,120241 European
	GCST90302137	Triglycerides to total lipids ratio in very large HDL	triglycerides:total lipids ratio,high density lipoprotein cholesterol measurement	Triglyceride	4435 East Asian,11340 South Asian,120241 European
	GCST90302149	Triglycerides to total lipids ratio in very large VLDL	triglycerides:total lipids ratio,very low density lipoprotein cholesterol measurement	Triglyceride	4435 East Asian,11340 South Asian,110896 European
	GCST90302161	Triglycerides to total lipids ratio in very small VLDL	triglycerides:total lipids ratio,very low density lipoprotein cholesterol measurement	Triglyceride	4435 East Asian,11340 South Asian,120241 European

## Sheet: Table S3
	Gene symbol	GWAS obtained SNP
		GCST90301965	GCST90301994	GCST90302078	GCST90302151	Number
	MLXIPL	rs13246993	rs80189144	rs6460047	rs17145738	4
	AC109829.1	rs1260326	rs1260326	NA	rs1260326	3
	EIF2B4	rs1260326	rs1260326	NA	rs1260326	3
	GCKR	rs1260326	rs1260326	NA	rs1260326	3
	PPM1G	rs1260326	rs1260326	NA	rs1260326	3
	SNX17	rs1260326	rs1260326	NA	rs1260326	3
	ZNF513	rs1260326	rs1260326	NA	rs1260326	3
	APOC1	NA	rs390082	rs429358	rs7412	3
	APOE	NA	rs390082	rs429358	rs7412	3
	TOMM40	NA	rs390082	rs429358	rs7412	3
	ARNTL2	rs61915900;rs71534286;rs61915900:rs71534286:rs74969426	rs71534286;rs71534286:rs74969426	NA	rs71534286;rs71534286:rs74969426	3
	PPFIBP1	rs71534286;rs74969426;rs61915900:rs71534286	rs71534286;rs74969426	NA	rs71534286;rs74969426	3
	PTHLH	rs74969426;rs74969426:rs61915900:rs71534286	rs74969426;rs74969426:rs71534286	NA	rs74969426;rs74969426:rs71534286	3
	BAZ1B	rs13246993	rs80189144	NA	rs17145738	3
	BCL7B	rs13246993	rs80189144	NA	rs17145738	3
	FZD9	rs13246993	rs80189144	NA	rs17145738	3
	TBL2	rs13246993	rs80189144	NA	rs17145738	3
	BUD13	NA	rs964184	rs964184	rs964184;rs144018203:rs964184	3
	ZNF259	NA	rs964184	rs964184	rs964184;rs144018203:rs964184	3
	APOA5	NA	rs964184	rs964184	rs964184;rs964184:rs144018203	3
	APOB	NA	NA	rs952275	rs1042034	2
	SERPINA1	rs112635299	NA	NA	rs1051052	2
	IFNA10	NA	NA	rs111838280	rs111838280	2
	IFNA13	NA	NA	rs111838280	rs111838280	2
	IFNA14	NA	NA	rs111838280	rs111838280	2
	IFNA16	NA	NA	rs111838280	rs111838280	2
	IFNA17	NA	NA	rs111838280	rs111838280	2
	IFNA2	NA	NA	rs111838280	rs111838280	2
	IFNA4	NA	NA	rs111838280	rs111838280	2
	IFNA5	NA	NA	rs111838280	rs111838280	2
	IFNA6	NA	NA	rs111838280	rs111838280	2
	IFNA7	NA	NA	rs111838280	rs111838280	2
	IFNA8	NA	NA	rs111838280	rs111838280	2
	KLHL9	NA	NA	rs111838280	rs111838280	2
	FEN1	NA	NA	rs174574	rs174574	2
	MYRF	NA	NA	rs174574	rs174574	2
	TMEM258	NA	NA	rs174574	rs174574	2
	FADS2	NA	NA	rs174574	rs174574;rs7412	2
	FADS1	NA	NA	rs174574;rs964184	rs174574;rs964184	2
	HERPUD1	rs28495885	NA	NA	rs183130	2
	GALNT2	NA	NA	rs2281718	rs4846913	2
	JMJD1C	rs7896518	NA	NA	rs7916868	2
	NRBF2	rs7896518	NA	NA	rs7916868	2
	REEP3	rs7896518	NA	NA	rs7916868	2
	LINGO2	rs10968208	rs10968208	NA	NA	2
	RAB18	rs12354616	rs12354616;rs12354616:rs137979902	NA	NA	2
	MKX	rs12354616;rs12354616:rs7073353	rs137979902;rs12354616;rs137979902:rs12354616:rs7073353	NA	NA	2
	HP	NA	rs217181	NA	rs77303550	2
	HPR	NA	rs217181	NA	rs77303550	2
	TXNL4B	NA	rs217181	NA	rs77303550	2
	DUS2	NA	rs35316276	rs4986970	NA	2
	NFATC3	NA	rs35316276	rs4986970	NA	2
	SLC12A4	NA	rs35316276	rs4986970	NA	2
	RBMS2	rs12302233	rs7298123	NA	NA	2
